# Supplementary material for: Haemoplasma Prevalence and Diversity in Three Invasive Rattus Species from Gauteng Province, South Africa
Source: Microorganisms. 2022 Aug 12;10(8):1632. doi: 10.3390/microorganisms10081632 (PMC9413481; doi:10.3390/microorganisms10081632)
Supplement: Supplementary file 1 [file microorganisms-10-01632-s001.zip]

Archive with 3 entries (2 files):
- microorganisms-1843429-supplementary/
- microorganisms-1843429-supplementary/Copy of Rattus_SupplementaryTables.xlsx
- microorganisms-1843429-supplementary/Figure S1.pdf
