# Supplementary material for: Haemoplasma Prevalence and Diversity in Three Invasive Rattus Species from Gauteng Province, South Africa
Source: Microorganisms. 2022 Aug 12;10(8):1632. doi: 10.3390/microorganisms10081632 (PMC9413481; doi:10.3390/microorganisms10081632)
Supplement: Supplementary file 1 [file microorganisms-10-01632-s001.zip › microorganisms-1843429-supplementary/Copy of Rattus_SupplementaryTables.xlsx]

## Sheet: Supplementary Table S1
Table S1: Sample list of Rattus species and their associated ectoparasites screened in this study.
Host sample code	Sampling locality	Host species	Host gender	Ectoparasite species	Ectoparasite gender
HGPR1	Hammanskraal	Rattus tanezumi	M
HGPR2	Hammanskraal	Rattus tanezumi	M
HscrapR3	Hammanskraal	Rattus tanezumi	M
HGPR4	Hammanskraal	Rattus tanezumi	F
UPER6	Hatfield	Rattus rattus	M
UPER7	Hatfield	Rattus rattus	F
UPER8	Hatfield	Rattus rattus	M
UPER9	Hatfield	Rattus rattus	M
UPER10	Hatfield	Rattus rattus	M
UPER11	Hatfield	Rattus rattus	M
UPER13	Hatfield	Rattus rattus	F
UPER14	Hatfield	Rattus rattus	M
UPER15	Hatfield	Rattus rattus	M
UPER16	Hatfield	Rattus rattus	M
UPER17	Hatfield	Rattus rattus	M
UPER19	Hatfield	Rattus rattus	F
UPER20	Hatfield	Rattus rattus	M
UPER21	Hatfield	Rattus rattus	M
UPER22	Hatfield	Rattus rattus	M
UPER23	Hatfield	Rattus rattus	M
UPER24	Hatfield	Rattus rattus	F
UPER25	Hatfield	Rattus rattus	F
UPER26	Hatfield	Rattus rattus	M
TEMR27	Tembisa	Rattus norvegicus	M	X. brasiliensis	F
				X. brasiliensis	F
				X. brasiliensis	M
TEMR28	Tembisa	Rattus norvegicus	M
TEMR29	Tembisa	Rattus norvegicus	M
TEMR30	Tembisa	Rattus norvegicus	M
TEMR31	Tembisa	Rattus norvegicus	M	X. brasiliensis	F
HUPR32	Hammanskraal	Rattus tanezumi	M
VLR33	Villeria	Rattus tanezumi	M
HUPR34	Hammanskraal	Rattus tanezumi	F	H. elliptica	larvae
HUPR35	Hammanskraal	Rattus tanezumi	F	H. elliptica	larvae
				H. elliptica	larvae
				H. elliptica	larvae
				H. elliptica	larvae
UPR36	Hatfield	Rattus rattus	M
UPR37	Hatfield	Rattus rattus	M
UPR38	Hatfield	Rattus rattus	M
TRR39	Centurion	Rattus tanezumi	F
TEMR40	Tembisa	Rattus norvegicus	F
TEMR41	Tembisa	Rattus norvegicus	F
TEMR42	Tembisa	Rattus norvegicus	F
TEMR43	Tembisa	Rattus norvegicus	F	X. brasiliensis	M
				H. elliptica	larvae
TEMR44	Tembisa	Rattus norvegicus	F
TEMR45	Tembisa	Rattus norvegicus	F	X. brasiliensis	F
				X. brasiliensis	F
				X. brasiliensis	F
				X. brasiliensis	M
				H. elliptica
TEMR46	Tembisa	Rattus norvegicus	M
TEMR47	Tembisa	Rattus norvegicus	F	X. brasiliensis	M
				X. brasiliensis	M
TEMR48	Tembisa	Rattus norvegicus	F	X. brasiliensis	F
				H. elliptica	F
TEMR49	Tembisa	Rattus norvegicus	F	X. brasiliensis	F
				H. elliptica	larvae
TEMR50	Tembisa	Rattus norvegicus	M
TEMR51	Tembisa	Rattus norvegicus	F	X. brasiliensis	F
TEMR52	Tembisa	Rattus norvegicus	F	X. brasiliensis	M
TEMR53	Tembisa	Rattus norvegicus	F	X. brasiliensis	F
				X. brasiliensis	M
				X. brasiliensis	M
				X. brasiliensis	M
TEMR54	Tembisa	Rattus norvegicus	F
TEMR55	Tembisa	Rattus norvegicus	M	X. brasiliensis	F
				X. brasiliensis	M
				X. brasiliensis	M
HUPR56	Hammanskraal	Rattus tanezumi	F	H. elliptica	F
				H. elliptica	larvae
				H. elliptica	larvae
				H. elliptica	larvae
				H. elliptica	larvae
HscrapR57	Hammanskraal	Rattus tanezumi	F
HscrapR58	Hammanskraal	Rattus tanezumi	F	H. elliptica	larvae
TEMR59	Tembisa	Rattus norvegicus	F
UPR60	Hatfield	Rattus rattus	F
UPER61	Hatfield	Rattus rattus	M
UPER62	Hatfield	Rattus rattus	M
UPER63	Hatfield	Rattus rattus	M
UPER65	Hatfield	Rattus rattus	M
UPER66	Hatfield	Rattus rattus	M
UPER68	Hatfield	Rattus rattus	M
UPER69	Hatfield	Rattus rattus	F
UPER70	Hatfield	Rattus rattus	M
TEMR71	Tembisa	Rattus norvegicus	F
TEMR72	Tembisa	Rattus norvegicus	M
TEMR73	Tembisa	Rattus norvegicus	F	H. elliptica	larvae
				H. elliptica	larvae
				H. elliptica	larvae
				H. elliptica	nymph
TEMR74	Tembisa	Rattus norvegicus	M
TEMR75	Tembisa	Rattus norvegicus	M
TEMR76	Tembisa	Rattus norvegicus	M
TEMR77	Tembisa	Rattus norvegicus	M
TEMR78	Tembisa	Rattus norvegicus	F
TEMR79	Tembisa	Rattus norvegicus	M
TEMR80	Tembisa	Rattus norvegicus	M	H. elliptica	M
HUPR81	Hammanskraal	Rattus tanezumi	M
HUPR82	Hammanskraal	Rattus tanezumi	M	H. elliptica	larvae
				H. elliptica	larvae
HFR83	Hatfield	Rattus tanezumi	M
UPER84	Hatfield	Rattus rattus	M
MVR85	Mountain view	Rattus tanezumi	M
DSR90	Diepsloot	Rattus norvegicus	M
GF91	Garsfontein	Rattus rattus	F
GFR92	Garsfontein	Rattus tanezumi	M
MVR93	Mountain view	Rattus tanezumi	M
MVR94	Mountain view	Rattus tanezumi	F
MVR95	Mountain view	Rattus tanezumi	M
MVR96	Mountain view	Rattus tanezumi	F
MVR97	Mountain view	Rattus tanezumi	F
MLR99	Menlyn	Rattus rattus	F
MLR100	Menlyn	Rattus rattus	F
RFR101	Rietfontein	Rattus tanezumi	M
BSKR102	Boschkop	Rattus tanezumi	F
BSKR103	Boschkop	Rattus tanezumi	M
BSKR105	Boschkop	Rattus tanezumi	M
BSKR106	Boschkop	Rattus tanezumi	F
BSKR107	Boschkop	Rattus tanezumi	F
UPE86	Hatfield	Rattus rattus	F
DSR87	Diepsloot	Rattus norvegicus
DSR88	Diepsloot	Rattus norvegicus

## Sheet: Supplementary Table S2
Table S2: Nucleotide BlastN results obtained when performing nucleotide blast searches against the Genbank database for the 16S rRNA gene sequences generated when screening ectoparasites with the Myco-16S-322s/HemMycop16S-1420as primer set.
Sample code	Ectoparasite	Size of fragment	Sequencing result (BlasN)
TEM27_F1	X. brasiliensis	120 nt	ON845329 Ralstonia sp. (100 %)
TEMR43_Tick	H. elliptica	159 nt	ON845329 Ralstonia sp. (100 %)
TEM52_F1	X. brasiliensis	190 nt	ON845329 Ralstonia sp. (98.9 %)
TEM73_Tick1	H. elliptica	159 nt	ON845329 Ralstonia sp. (99.4 %)
TEM73_Tick3	H. elliptica	137 nt	FJ821603 Ralstonia sp. (98.8 %)
HUPR35_Tick2	H. elliptica	137 nt	FJ821603 Ralstonia sp. (99.3 %)
TEM27_M	X. brasiliensis	160 nt	FJ821603 Ralstonia sp. (99.2 %)
HUPR34_Tick	H. elliptica	140 nt	ON845329 Ralstonia sp. (100 %)
HUPR35_Tick1	H. elliptica	135 nt	ON845329 Ralstonia sp. (99 %)
TEM49_Tick	H. elliptica	240 nt	MK615139 Ralstonia syzygii subsp. indonensis (98.3 %)
HUPR35_Tick4	H. elliptica	240 nt	FJ821603 Ralstonia sp. (95.4 %)
TEM43_M1	X. brasiliensis	124 nt	ON71459 Polynucleobacter sp. (98.4 %)
TEM45_F2	X. brasiliensis	722 nt	MZ497344 Uncultured Rickettsiella sp. (99.7 %)

## Sheet: Supplementary Table S3
Table S3: PCR results obtained when screening DNA extracted from buccal swabs, kidney samples and ectoparasite samples using haemoplasma-specific PCR assays targeting the Rnase P gene region [12]. PCR screening and nucleotide sequencing revealed that samples either failed to amplify or produced non-target sequences.
Sample code	Tissue type	RnaseFor1/RnaseRev1		RnaseFor2/RnaseRev1
		PCR result	Sequencing result (blasN)	PCR result	Sequencing result (blastN)
VLR33	Buccal swab	negative		positive	CP041879 Mammaliicoccus sciuri (99.31 %)
HUPR35_Tick4	H. elliptica tick	positive	Short sequence, no significant results	negative
UPER16	Kidney	negative		negative
UPER14	Kidney	negative		negative
UPER13	Kidney	positive	CT033785 Mouse DNA (84.29 %)	negative
UPER9	Kidney	positive	CT033785 Mouse DNA (80.00 %)	negative
UPER26	Kidney	positive	CT033785 Mouse DNA (87.76 %)	negative
TEMR40	Kidney	positive	GU562825 ‘Candidatus Mycoplasma haemohominis’ (84.47 %)	negative
TEMR41	Kidney	positive	CT033785 Mouse DNA (88.24 %)	negative
UPER63	Kidney	positive	CT033785 Mouse DNA (78.08 %)	positive	Mixed sequence
